# Supplementary material for: Effect of Minimizing Light Exposure with Digital Visualization on Macular Function After Cataract Surgery in Patients with AMD: A Randomized Controlled Trial
Source: J Clin Med. 2026 Jun 24;15(13):4897. doi: 10.3390/jcm15134897 (PMC13361183; doi:10.3390/jcm15134897)
Supplement: Supplementary file 1 [file jcm-15-04897-s001.zip]

Archive with 2 entries (2 files):
- CONSORT-2010-Checklist.pdf
- Study protocol.pdf
